# Supplementary material for: Complementary Strategies to Unlock Biosynthesis Gene Clusters Encoding Secondary Metabolites in the Filamentous Fungus Podospora anserina
Source: J Fungi (Basel). 2022 Dec 21;9(1):9. doi: 10.3390/jof9010009 (PMC9864250; doi:10.3390/jof9010009)
Supplement: Supplementary file 1 [file jof-09-00009-s001.zip]

Archive with 1 entries (1 files):
- jof-2052934-supplementary.pdf
